# Supplementary material for: Subframe-Level Synchronization in Multi-Camera System Using Time-Calibrated Video
Source: Sensors (Basel). 2024 Oct 30;24(21):6975. doi: 10.3390/s24216975 (PMC11548676; doi:10.3390/s24216975)
Supplement: Supplementary file 1 [file sensors-24-06975-s001.zip]

Archive with 1 entries (1 files):
- sensors-3234373-supplementary.mp4
